# Supplementary material for: The Pathophysiology of Cardiac Troponin Release and the Various Circulating Cardiac Troponin Forms—Potential Clinical Implications
Source: J Clin Med. 2025 Jun 14;14(12):4241. doi: 10.3390/jcm14124241 (PMC12194301; doi:10.3390/jcm14124241)
Supplement: Supplementary file 1 [file jcm-14-04241-s001.zip]

Archive with 1 entries (1 files):
- jcm-3637595-supplementary.pdf
